# Supplementary material for: Asymmetric Dynamic Attunement of Speech and Gestures in the Construction of Children’s Understanding
Source: Front Psychol. 2016 Mar 31;7:473. doi: 10.3389/fpsyg.2016.00473 (PMC4814764; doi:10.3389/fpsyg.2016.00473)
Supplement: Supplementary file 1 [file Data_Sheet_1.XLSX]

## Sheet: subject 1
	-60	-59	-58	-57	-56	-55	-54	-53	-52	-51	-50	-49	-48	-47	-46	-45	-44	-43	-42	-41	-40	-39	-38	-37	-36	-35	-34	-33	-32	-31	-30	-29	-28	-27	-26	-25	-24	-23	-22	-21	-20	-19	-18	-17	-16	-15	-14	-13	-12
Los profile #1	0.0143678	0.0171429	0.0170455	0.0169492	0.0140449	0.00837989	0.00833333	0.0138122	0.0137363	0.010929	0.0108696	0.0108108	0.0134409	0.0160428	0.0212766	0.0238095	0.0210526	0.0157068	0.0130208	0.0181347	0.0206186	0.0205128	0.0178571	0.0152284	0.0151515	0.0150754	0.0175	0.0174129	0.0148515	0.0123153	0.0122549	0.0097561	0.00970874	0.00966184	0.00721154	0.00239234	0.0047619	0.007109	0.00943396	0.0117371	0.0163551	0.0186047	0.0162037	0.0138249	0.0137615	0.0182648	0.0159091	0.0180995	0.0157658
Boy, Kindergarten
[truncated: 72 more columns]

## Sheet: subject 2
	-60	-59	-58	-57	-56	-55	-54	-53	-52	-51	-50	-49	-48	-47	-46	-45	-44	-43	-42	-41	-40	-39	-38	-37	-36	-35	-34	-33	-32	-31	-30	-29	-28	-27	-26	-25	-24	-23	-22	-21	-20	-19	-18	-17	-16	-15	-14	-13	-12
Los profile #2	0.0221402	0.025641	0.0290909	0.0252708	0.0286738	0.0284698	0.0282686	0.0245614	0.0174216	0.0103806	0.00687285	0.0102389	0.00677966	0.003367	0.00668896	0.00664452	0.00990099	0.00655738	0.00651466	0.00647249	0.0128617	0.0159744	0.015873	0.0157729	0.00940439	0.00934579	0.0123839	0.0123077	0.0152905	0.0212766	0.0241692	0.024024	0.0238806	0.0267062	0.0294985	0.0293255	0.0262391	0.0173913	0.0115274	0.00573066	0.00569801	0.00283286	0.0084507	0.0112045	0.0139276	0.0193906	0.0247934	0.0273973	0.027248
Boy, Kindergarten
[truncated: 72 more columns]

## Sheet: subject 3
	-60	-59	-58	-57	-56	-55	-54	-53	-52	-51	-50	-49	-48	-47	-46	-45	-44	-43	-42	-41	-40	-39	-38	-37	-36	-35	-34	-33	-32	-31	-30	-29	-28	-27	-26	-25	-24	-23	-22	-21	-20	-19	-18	-17	-16	-15	-14	-13	-12
Los profile #3	0.00529101	0.0052356	0.00518135	0.00512821	0.0101523	0.00502513	0.00497512	0.00492611	0.00487805	0.00483092	0.00478469	0.00473934	0.00469484	0.00465116	0.00460829	0.00456621	0.00452489	0.0044843	0	0	0	0	0	0	0	0	0	0	0	0.00404858	0.00401606	0	0	0.00392157	0.0077821	0.00772201	0.00766284	0.00760456	0.00754717	0.00749064	0.00743494	0.00738007	0.00732601	0.00727273	0.00722022	0.00358423	0.00355872	0	0
Boy, Kindergarten
[truncated: 72 more columns]

## Sheet: subject 4
	-60	-59	-58	-57	-56	-55	-54	-53	-52	-51	-50	-49	-48	-47	-46	-45	-44	-43	-42	-41	-40	-39	-38	-37	-36	-35	-34	-33	-32	-31	-30	-29	-28	-27	-26	-25	-24	-23	-22	-21	-20	-19	-18	-17	-16	-15	-14	-13	-12
Los profile #4	0.0394737	0.0326797	0.025974	0.0290323	0.0288462	0.0254777	0.028481	0.0283019	0.028125	0.0248447	0.0216049	0.0184049	0.0182927	0.0181818	0.0180723	0.0149701	0.014881	0.0177515	0.0147059	0.0116959	0.00872093	0.00578035	0.00287356	0	0	0	0	0	0	0	0	0	0	0.0027027	0.00268817	0.00534759	0.00797872	0.010582	0.0131579	0.0157068	0.0182292	0.0207254	0.0206186	0.0230769	0.0255102	0.0279188	0.0328283	0.0351759	0.035
Girl, Kindergarten
[truncated: 72 more columns]

## Sheet: subject 5
	-60	-59	-58	-57	-56	-55	-54	-53	-52	-51	-50	-49	-48	-47	-46	-45	-44	-43	-42	-41	-40	-39	-38	-37	-36	-35	-34	-33	-32	-31	-30	-29	-28	-27	-26	-25	-24	-23	-22	-21	-20	-19	-18	-17	-16	-15	-14	-13	-12
Los profile #5	0.00527704	0.00262467	0	0	0	0	0	0	0	0.00251889	0.00501253	0.00498753	0.00248139	0	0	0	0	0.00242131	0.00481928	0.00719424	0.00954654	0.00950119	0.00945626	0.00705882	0.00468384	0.002331	0	0	0	0	0.0022779	0.00680272	0.00225734	0	0	0	0.00221729	0.00441501	0.00659341	0.00656455	0.0043573	0.0021692	0	0	0	0	0.00212314	0.00211416	0.00210526
Girl, Kindergarten
[truncated: 72 more columns]

## Sheet: subject 6
	-60	-59	-58	-57	-56	-55	-54	-53	-52	-51	-50	-49	-48	-47	-46	-45	-44	-43	-42	-41	-40	-39	-38	-37	-36	-35	-34	-33	-32	-31	-30	-29	-28	-27	-26	-25	-24	-23	-22	-21	-20	-19	-18	-17	-16	-15	-14	-13	-12
Los profile #6	0.0222772	0.0246305	0.0245098	0.0292683	0.026699	0.0217391	0.0264423	0.0263158	0.0214286	0.021327	0.0212264	0.0211268	0.021028	0.0209302	0.0208333	0.0207373	0.0206422	0.0182648	0.0159091	0.0135747	0.00900901	0.00672646	0.00446429	0.00888889	0.00884956	0.00881057	0.0109649	0.010917	0.0108696	0.00865801	0.00862069	0.00643777	0.0042735	0.00212766	0.00211864	0.00421941	0.012605	0.0146444	0.0166667	0.0165975	0.0206612	0.0205761	0.0204918	0.0163265	0.0162602	0.0182186	0.0201613	0.0200803	0.02
Boy, 1st grade
[truncated: 72 more columns]

## Sheet: subject 7
	-60	-59	-58	-57	-56	-55	-54	-53	-52	-51	-50	-49	-48	-47	-46	-45	-44	-43	-42	-41	-40	-39	-38	-37	-36	-35	-34	-33	-32	-31	-30	-29	-28	-27	-26	-25	-24	-23	-22	-21	-20	-19	-18	-17	-16	-15	-14	-13	-12
Los profile #7	0.010453	0.0104167	0.0103806	0.00862069	0.00687285	0.00513699	0.00511945	0.00510204	0.00677966	0.00844595	0.00841751	0.00671141	0.00501672	0.005	0.00498339	0.00496689	0.0049505	0.00493421	0.00327869	0.00163399	0	0	0	0	0	0	0.00159744	0.00477707	0.00793651	0.00791139	0.00788644	0.00628931	0.00470219	0.003125	0.0046729	0.00621118	0.00773994	0.00771605	0.00769231	0.00460123	0.0030581	0.00304878	0.00303951	0.00454545	0.00453172	0.00451807	0.00600601	0.00748503	0.00895522
Girl, 1st grade
[truncated: 72 more columns]

## Sheet: subject 8
	-60	-59	-58	-57	-56	-55	-54	-53	-52	-51	-50	-49	-48	-47	-46	-45	-44	-43	-42	-41	-40	-39	-38	-37	-36	-35	-34	-33	-32	-31	-30	-29	-28	-27	-26	-25	-24	-23	-22	-21	-20	-19	-18	-17	-16	-15	-14	-13	-12
Los profile #8	0.0146751	0.0125261	0.010395	0.0144928	0.014433	0.0143737	0.0143149	0.01222	0.00811359	0.0040404	0.00804829	0.00601202	0.00598802	0.00994036	0.00792079	0.00788955	0.00982318	0.00782779	0.00779727	0.0135922	0.0154739	0.00963391	0.0115163	0.0133843	0.00952381	0.00759013	0.00756144	0.00564972	0.00375235	0.00373832	0.00558659	0.00556586	0.00554529	0.00552486	0.00366972	0.00365631	0.00364299	0.00181488	0.00180832	0.0036036	0.00359066	0.00178891	0.00356506	0.0053286	0.00707965	0.00705467	0.00527241	0.00350263	0.0017452
Boy, 1st grade
[truncated: 72 more columns]

## Sheet: subject 9
	-60	-59	-58	-57	-56	-55	-54	-53	-52	-51	-50	-49	-48	-47	-46	-45	-44	-43	-42	-41	-40	-39	-38	-37	-36	-35	-34	-33	-32	-31	-30	-29	-28	-27	-26	-25	-24	-23	-22	-21	-20	-19	-18	-17	-16	-15	-14	-13	-12
Los profile #9	0.00789474	0.0078534	0.0078125	0.00777202	0.00773196	0.00769231	0.00765306	0.00507614	0.00252525	0.00251256	0.0075	0.0149254	0.019802	0.0246305	0.0269608	0.0341463	0.038835	0.0434783	0.0432692	0.0454545	0.0452381	0.042654	0.0377358	0.0352113	0.0327103	0.0302326	0.0277778	0.0253456	0.0229358	0.0205479	0.0159091	0.0158371	0.018018	0.0179372	0.0223214	0.0222222	0.0199115	0.0242291	0.0263158	0.0283843	0.0326087	0.0367965	0.0387931	0.0364807	0.0363248	0.0340426	0.0338983	0.0316456	0.0294118
Girl, 1st grade
[truncated: 72 more columns]

## Sheet: subject 10
	-60	-59	-58	-57	-56	-55	-54	-53	-52	-51	-50	-49	-48	-47	-46	-45	-44	-43	-42	-41	-40	-39	-38	-37	-36	-35	-34	-33	-32	-31	-30	-29	-28	-27	-26	-25	-24	-23	-22	-21	-20	-19	-18	-17	-16	-15	-14	-13	-12
Los profile #10	0.00849257	0.00845666	0.00631579	0.00419287	0.00208768	0.002079	0.00207039	0.00206186	0.00205339	0	0.00203666	0.0020284	0.0020202	0.00201207	0.00200401	0	0.00397614	0.00594059	0.00788955	0.00982318	0.0136986	0.0116959	0.0135922	0.0154739	0.0134875	0.0134357	0.0152964	0.0190476	0.0170778	0.0151229	0.0112994	0.00750469	0.00747664	0.00931099	0.00742115	0.00739372	0.00552486	0.00550459	0.00731261	0.010929	0.0127042	0.0126582	0.0162162	0.0179533	0.0161002	0.0213904	0.0230906	0.0265487	0.0229277
Girl, 1st grade
[truncated: 72 more columns]

[truncated: 2 more sheets: subject 11, subject 12]
